# Supplementary material for: Risk factors for pulmonary cavitation in tuberculosis patients from China
Source: Emerg Microbes Infect. 2016 Oct 12;5(10):e110–. doi: 10.1038/emi.2016.111 (PMC5117732; doi:10.1038/emi.2016.111)
Supplement: Supplementary Table S1 [file emi2016111x1.xls]

## Sheet: Sheet1
Supplementary Table S1 MIRU-VNTR profiles of MTB isolates in this study
ID	Cavity	Mtub39	MIRU40	MIRU26	Mtub04	Mtub21	Qub4156	Qub26	Qub11b	MIRU31	Mtub30	MIRU04	MIRU16	MIRU10	ETRA	ETRC
114503	1	3	3	7	4	5	2	9	5	5	3	2	3	3	4	4
114504	0	3	3	7	4	5	2	9	5	5	3	2	3	3	4	4
114505	0	3	3	6	4	4	4	9	5	5	3	2	3	3	4	4
114506	0	3	3	7	4	5	2	10	5	5	3	2	3	3	4	4
114507	1	3	1	7	4	5	2	9	4	5	3	2	3	3	4	4
114518	0	3	3	7	4	5	2	10	5	5	3	2	3	3	4	4
114519	1	3	4	7	4	5	2	8	5	4	3	2	3	3	4	4
114533	1	3	3	6	3	5	3	10	5	5	3	2	3	3	2	4
114537	1	3	3	7	4	4	2	7	6	5	3	2	3	3	4	4
114540	1	3	3	7	4	5	2	10	5	5	3	2	3	3	4	4
114554	0	3	3	7	4	1	3	9	5	5	3	2	3	4	4	4
114555	1	3	3	7	4	5	2	8	5	5	3	2	3	3	4	4
114557	0	3	2	7	4	5	2	7	5	5	3	2	2	3	4	4
114558	1	3	3	7	4	5	2	10	6	5	3	2	3	3	4	4
114560	0	3	3	7	4	5	2	10	5	5	3	2	3	3	4	4
114561	1	3	3	7	4	5	2	10	6	5	3	2	3	3	4	4
114562	0	3	3	6	4	4	2	10	7	5	3	2	3	3	4	4
114563	0	3	3	7	4	5	2	7	6	5	3	2	3	3	4	4
114567	1	3	1	7	4	5	2	10	5	5	3	2	4	3	4	4
114568	0	1	3	7	4	5	2	9	5	5	3	2	3	3	3	4
114569	1	3	3	7	4	5	2	9	5	5	3	2	3	3	4	4
114571	1	3	3	7	4	5	2	9	5	5	3	2	3	3	3	4
114573	0	3	3	7	4	5	2	8	5	5	3	2	3	3	4	4
114574	1	1	2	7	4	1	2	6	5	4	1	2	3	2	3	4
114576	1	3	2	7	4	3	3	9	0	3	3	2	1	4	3	4
114577	0	3	2	7	4	4	4	9	3	5	3	2	4	3	4	4
114578	1	3	3	7	4	5	2	8	6	5	3	2	3	3	4	4
114582	1	3	3	7	4	5	2	7	6	5	1	2	3	3	3	4
114584	0	3	3	6	4	5	2	9	5	5	3	2	3	3	4	4
114590	0	3	3	7	4	3	2	8	6	6	3	2	3	3	4	4
114594	0	3	3	7	3	4	3	8	5	5	3	2	3	3	4	4
114595	1	5	3	7	3	4	3	8	5	5	3	2	2	3	4	4
114596	0	3	3	7	4	5	2	8	6	5	3	2	3	3	4	4
114597	1	3	3	7	4	5	2	8	5	5	3	2	3	3	4	4
114599	0	3	3	6	4	8	2	9	5	5	3	2	3	3	4	4
114600	0	3	3	7	4	5	2	11	4	4	3	2	3	3	3	4
114603	1	3	3	6	3	5	2	8	5	5	3	2	3	3	4	4
114623	0	3	3	7	4	6	2	6	5	5	3	2	3	3	4	4
114626	1	3	3	7	4	6	2	8	5	5	3	2	3	3	4	4
114630	1	3	3	7	4	5	2	8	6	5	3	2	3	3	4	4
114636	1	3	3	7	4	5	2	9	6	5	3	2	3	2	4	4
114640	0	3	3	7	4	5	2	8	6	5	3	2	3	2	4	4
114641	0	3	3	7	4	5	2	8	5	5	3	2	3	2	4	4
114643	0	3	3	7	4	5	2	8	5	5	3	0	3	2	4	4
114644	1	3	3	7	4	5	2	8	6	5	3	2	3	3	4	4
114645	0	3	3	7	4	5	2	8	6	4	3	2	3	2	4	4
114647	0	3	3	8	4	5	2	7	6	5	3	2	3	3	4	4
114649	1	3	3	7	4	5	2	8	6	5	3	2	3	3	4	4
114653	1	1	2	6	5	1	2	4	6	3	1	4	3	3	4	4
114654	0	3	3	7	2	4	2	7	5	5	3	2	3	2	4	2
114655	1	3	3	7	4	5	2	9	5	5	3	2	3	3	3	4
114658	0	5	3	7	4	5	2	8	5	5	3	2	3	4	4	4
114660	1	3	3	7	4	5	2	6	4	5	3	2	3	3	4	4
114661	0	3	3	8	4	5	2	6	4	5	3	2	3	3	4	4
114662	1	3	3	7	4	5	2	8	6	5	3	2	3	3	4	4
114663	1	4	3	7	4	5	2	7	6	5	3	2	3	3	4	4
114664	0	3	3	7	4	5	3	8	5	5	3	2	3	2	4	4
114669	1	4	3	7	4	4	4	8	5	6	3	2	3	3	3	4
114670	1	3	3	6	2	3	2	8	4	4	1	2	3	2	3	3
114671	1	1	1	7	4	5	2	8	5	5	3	2	3	3	4	4
114672	0	3	3	6	4	3	2	9	6	5	3	2	3	4	4	4
114675	0	3	3	8	3	5	2	6	6	5	3	2	3	3	4	4
114677	1	3	3	7	3	4	4	2	5	5	3	2	3	2	2	4
114680	1	3	3	6	4	5	2	8	5	5	3	2	3	3	4	4
114682	1	3	3	7	4	5	2	8	6	5	3	2	3	3	4	4
114684	1	3	3	6	4	5	2	8	6	5	3	2	3	3	4	4
114685	0	3	2	1	4	4	4	8	5	4	3	2	4	2	3	3
114686	1	3	4	9	4	5	2	7	5	5	3	2	3	3	4	4
114687	0	3	3	7	4	5	2	8	6	5	3	2	3	1	4	4
114688	1	3	3	7	4	3	2	9	6	5	3	2	3	2	4	4
114689	0	3	3	7	4	5	2	8	6	5	3	2	3	3	4	4
114690	1	3	3	8	4	4	4	7	6	5	3	2	3	3	4	4
114692	1	3	3	6	4	6	2	7	5	5	1	2	2	3	3	4
114694	0	3	3	7	3	5	2	8	5	5	3	2	3	2	3	4
114695	0	3	3	7	3	5	2	9	5	5	3	2	3	3	3	4
114696	0	3	3	7	2	5	2	8	4	5	3	2	3	3	4	4
114697	1	3	3	7	3	5	2	8	5	5	3	2	3	3	3	4
114699	1	3	3	7	4	5	2	8	4	4	3	2	3	3	4	4
114700	1	3	2	7	2	3	2	7	3	3	1	2	3	2	2	4
114702	1	3	1	6	4	5	2	8	5	5	3	2	3	4	4	4
114703	1	3	3	7	4	5	2	8	5	5	3	2	3	3	4	4
114704	1	3	3	7	4	4	2	9	8	5	3	2	3	2	4	4
114705	1	3	3	8	4	5	2	6	7	5	3	2	3	3	4	2
114707	1	3	3	6	4	5	2	9	6	5	3	2	3	3	4	4
114708	0	3	3	7	4	5	2	9	5	5	3	2	3	3	4	4
114709	1	3	1	7	4	3	2	9	5	5	3	2	3	3	4	4
114710	0	3	3	7	4	8	2	9	6	5	1	2	3	3	4	4
114711	1	3	4	7	4	4	2	9	7	5	3	2	3	3	4	4
114713	1	4	2	7	4	5	2	9	5	5	3	2	3	2	4	4
114716	1	3	3	7	4	5	2	9	4	5	3	2	3	3	4	4
114717	1	3	3	7	4	5	2	9	5	5	3	2	3	3	4	4
114718	1	3	3	7	4	5	2	9	5	4	3	2	3	3	4	4
114719	0	3	3	7	4	5	2	10	6	5	3	2	3	3	4	4
114720	1	3	3	7	4	5	2	9	5	5	3	2	3	3	4	4
114721	0	4	3	7	2	4	3	9	5	6	3	2	3	3	4	4
114723	1	3	3	7	4	5	2	9	6	6	3	2	3	3	4	4
114724	0	3	3	7	3	5	2	8	5	5	3	2	3	3	4	4
114727	0	4	3	7	4	5	2	9	5	4	3	2	3	3	4	4
114728	1	3	3	5	4	5	2	9	6	5	3	2	3	3	4	4
114729	1	1	2	6	4	1	2	10	3	2	1	4	3	2	3	4
114730	0	3	3	8	5	5	2	9	6	5	3	2	3	3	4	4
114731	1	3	3	7	4	5	2	9	5	5	3	2	3	3	4	4
114733	0	3	3	7	3	5	2	9	4	5	3	2	3	3	4	4
114734	0	3	3	6	2	3	2	5	3	3	1	2	1	2	3	4
114735	0	3	3	7	4	5	2	9	6	5	3	2	3	2	4	4
114736	1	3	3	7	4	5	2	8	5	5	3	2	3	3	3	4
114738	0	3	3	6	4	5	2	7	7	5	3	2	3	3	4	4
114741	0	3	4	7	4	8	2	8	6	5	3	2	3	3	4	4
114742	1	3	3	7	4	5	2	9	5	5	3	2	3	3	4	4
114744	1	3	3	7	4	5	2	10	6	5	3	2	3	3	4	4
114746	0	3	3	7	4	5	2	7	6	4	3	2	3	3	4	4
114747	1	3	3	7	4	5	2	9	4	5	3	2	3	3	4	4
114749	0	3	3	7	4	5	3	9	5	3	3	2	3	3	3	4
114750	1	3	3	7	4	3	4	9	8	5	3	2	3	3	4	4
114751	1	3	3	7	3	5	2	9	6	6	3	1	3	3	4	4
114752	1	3	2	6	2	3	2	7	1	2	1	2	2	2	3	4
114753	1	3	3	7	4	5	2	9	5	5	3	2	3	2	4	4
114754	1	3	3	7	4	5	2	9	6	5	3	2	3	3	4	4
114755	1	3	3	7	4	5	2	9	5	5	3	2	3	3	4	4
114756	1	3	4	7	4	5	2	9	6	5	3	2	3	3	3	4
114757	1	3	2	7	4	3	2	9	6	4	3	2	3	3	4	4
114758	0	3	3	3	3	3	3	9	0	4	3	2	1	7	3	4
114760	0	3	3	7	4	5	2	9	5	5	3	2	3	3	4	4
114762	1	2	3	7	4	5	2	10	5	5	4	2	3	3	4	4
114763	1	1	1	5	3	3	2	2	1	3	3	2	3	2	3	4
114765	0	5	3	6	2	2	2	5	1	3	3	2	1	4	3	4
114766	0	3	3	7	4	5	2	8	5	6	1	2	3	3	4	4
114769	1	3	4	7	4	5	2	10	6	5	3	2	2	3	4	4
114770	1	3	2	5	4	4	2	8	7	4	3	2	3	3	4	3
114774	0	3	3	6	4	4	2	8	6	5	3	2	3	3	4	4
114775	1	3	3	7	4	4	3	8	5	5	3	4	3	1	4	4
114776	0	3	3	7	4	5	2	8	5	5	3	0	3	3	4	4
114777	0	3	1	7	4	5	2	9	6	5	3	2	3	3	4	4
114778	1	5	3	7	1	4	3	7	5	5	3	2	3	3	4	4
114779	0	4	4	7	4	1	2	9	7	4	3	2	3	3	4	4
114780	1	3	3	7	4	4	2	9	5	5	3	2	3	2	4	4
114781	1	3	3	7	4	5	2	9	4	5	3	2	3	3	4	4
114782	0	3	3	7	4	5	2	8	6	6	3	2	3	3	4	4
114784	0	3	3	7	4	4	2	9	5	5	3	2	3	3	4	4
114785	1	3	3	7	4	4	2	9	6	4	3	2	3	3	4	4
114787	1	3	3	8	4	5	2	8	5	5	3	1	3	3	3	4
114792	1	3	4	7	4	4	2	10	7	5	3	2	3	3	4	4
114793	0	3	3	8	3	5	2	10	5	5	3	2	4	3	4	4
114794	0	1	2	6	5	1	2	5	4	3	1	0	3	2	4	4
114797	1	3	4	7	2	5	2	8	6	5	3	2	3	3	4	4
114799	1	3	3	7	4	5	2	3	5	5	3	2	3	3	4	4
114800	0	3	3	8	4	5	2	9	6	5	3	2	3	3	4	4
114801	0	3	3	7	4	5	2	8	6	5	3	2	3	2	4	4
114802	0	1	3	6	6	1	2	3	6	3	1	6	3	2	4	4
114804	0	3	3	5	3	5	2	7	6	5	3	2	3	3	4	4
114805	0	3	3	7	4	5	2	9	6	5	3	2	3	3	4	4
114806	0	3	3	7	4	5	2	9	5	5	3	2	3	2	4	4
114809	0	1	3	7	4	1	2	9	5	3	1	1	3	2	4	4
114810	1	3	3	6	4	5	2	9	4	5	3	2	3	3	4	4
114811	1	3	3	7	4	5	2	9	6	5	3	2	3	3	4	2
114812	1	3	3	7	4	5	2	9	4	5	3	2	3	3	4	4
114813	0	3	3	7	2	8	3	8	3	5	3	2	3	3	4	4
114815	1	3	3	7	4	5	2	9	5	5	3	2	2	2	4	4
114816	1	3	4	7	4	5	2	3	6	5	3	2	3	3	4	4
114819	0	3	3	7	4	1	2	8	6	5	3	2	3	3	4	4
114820	1	3	3	5	2	5	2	7	6	5	3	2	3	3	4	4
114821	1	3	3	7	4	5	2	9	6	5	3	2	3	3	4	4
114822	1	3	3	7	4	4	2	9	7	7	1	2	3	3	4	4
114824	1	5	3	7	4	5	2	9	5	5	3	2	3	3	3	4
114825	1	3	3	6	4	5	2	9	6	5	3	2	3	3	4	4
114826	1	4	3	7	4	5	2	9	5	5	3	2	4	3	4	4
114833	0	3	3	7	5	5	2	9	6	5	3	2	3	3	4	4
114847	1	3	3	7	4	5	2	9	6	5	3	2	3	3	4	4
114848	1	3	3	7	4	5	2	8	6	5	3	2	3	3	4	4
114850	1	3	3	7	4	5	2	9	5	5	3	2	3	3	4	4
114851	1	3	4	7	4	4	3	10	6	4	3	2	3	3	4	4
114852	1	3	3	4	3	3	2	8	3	3	1	2	3	2	3	4
114854	1	3	3	7	4	5	2	9	6	5	3	2	3	3	4	4
114855	1	1	3	4	3	3	2	2	2	3	1	2	3	2	3	4
114856	1	3	3	7	4	5	2	8	6	5	3	2	3	3	4	4
114857	1	3	4	7	4	5	2	8	5	5	3	2	3	3	4	4
114858	1	3	3	7	4	4	3	10	5	6	1	2	3	3	3	4
114859	1	4	4	7	4	5	2	9	5	4	3	2	3	3	4	4
114862	0	3	3	6	4	5	2	9	6	3	3	2	3	3	4	4
114863	1	3	3	7	4	5	2	9	5	5	3	2	3	3	4	4
114864	1	3	3	7	4	5	2	7	6	5	3	2	3	3	4	2
114865	1	3	3	7	4	6	2	8	5	5	1	2	2	3	3	4
114867	1	3	3	7	4	5	2	9	6	4	3	2	3	3	4	4
114875	1	4	3	6	4	4	2	9	7	5	3	2	3	3	4	4
114877	1	3	4	7	3	5	2	8	6	5	3	2	3	3	4	4
114878	1	3	3	7	4	4	4	5	7	6	3	2	3	3	4	4
114885	0	3	3	7	4	5	2	5	5	4	3	2	3	3	4	4
114886	0	3	3	6	4	5	2	8	5	5	3	0	3	3	4	4
114888	0	3	3	7	4	5	2	9	5	5	3	2	3	3	4	4
114890	0	3	3	7	4	5	2	9	6	5	1	2	3	3	4	4
114891	0	3	3	7	4	5	2	9	5	5	3	0	3	3	4	4
114892	0	3	2	7	4	5	2	8	6	5	3	2	3	2	4	4
114902	0	3	3	6	4	8	2	10	5	5	3	2	3	3	4	4
114904	0	3	4	7	4	5	2	9	5	5	3	0	3	3	4	4
114908	0	3	3	7	4	5	2	9	6	5	3	2	3	3	4	4
114909	0	3	3	6	3	3	2	7	0	2	3	1	3	2	3	4
114911	0	3	3	7	4	5	2	7	6	5	3	2	3	3	4	4
114915	0	3	3	7	4	5	2	9	5	5	3	1	3	2	2	4
114928	1	3	3	7	4	5	2	9	4	5	3	2	3	3	4	4
114931	0	3	2	7	4	5	2	7	6	5	1	2	3	3	4	4
114942	0	3	2	7	4	5	2	9	3	5	1	2	3	3	4	4
114943	0	3	3	7	4	5	2	9	8	5	3	2	3	3	4	4
114961	0	4	3	7	4	5	2	3	6	5	3	2	3	3	4	4
114963	0	3	3	7	3	5	2	9	5	5	3	2	3	3	4	4
114966	0	3	3	7	4	5	2	9	5	5	3	1	3	3	4	4
114968	0	3	3	7	4	3	2	9	5	5	3	2	3	3	4	3
114970	0	1	2	5	4	1	2	9	4	3	3	8	3	2	3	4
114973	0	3	3	7	4	5	2	5	5	5	3	2	3	3	4	4
114974	0	2	3	7	4	5	2	4	6	5	3	2	3	3	4	4
114977	0	3	3	7	4	5	2	9	5	5	3	2	3	3	4	4
114982	0	3	3	7	4	4	4	8	5	5	3	2	3	3	4	4
114999	0	3	3	7	4	5	2	8	5	5	3	2	3	3	4	4
115004	0	3	2	7	3	5	2	8	6	4	3	2	3	3	4	4
115006	0	3	3	7	4	5	2	8	5	5	3	2	3	2	4	4
115014	0	3	3	7	4	4	4	8	7	5	3	2	3	1	4	4
115017	0	3	3	7	4	5	2	8	6	4	3	4	3	3	4	4
115024	0	3	3	7	4	5	2	8	5	5	3	2	3	3	4	4
115027	0	3	3	6	4	5	2	8	5	5	3	2	3	3	4	4
115029	0	3	3	8	3	4	4	8	8	5	3	2	3	3	4	4
115030	0	4	3	7	4	4	3	9	11	5	3	2	3	1	4	2
115041	0	3	3	7	5	4	2	9	6	5	3	2	3	3	4	4
110574	1	3	3	7	4	5	2	10	6	5	3	2	3	3	4	4
111969	0	3	3	7	4	3	2	9	4	6	3	2	3	3	4	4
111870	1	3	3	6	4	6	2	10	5	5	1	2	3	3	4	4
111960	0	3	3	7	4	5	2	5	6	5	3	2	3	2	4	4
112085	0	4	3	7	4	5	2	9	5	5	3	2	3	3	3	4
111871	1	3	3	7	4	5	2	9	6	5	3	2	3	3	4	4
110923	1	1	1	1	4	5	0	9	5	2	3	2	1	3	4	4
111034	1	4	2	4	2	3	2	9	3	4	1	2	3	3	3	4
111189	0	3	3	7	4	5	2	9	5	5	3	2	3	3	4	4
110945	0	3	3	7	4	5	2	9	5	5	3	2	3	3	3	4
87846	0	3	3	7	4	5	2	6	6	5	3	2	3	3	4	4
112023	0	4	3	7	4	5	2	6	4	5	3	2	3	3	4	4
111223	0	3	3	7	2	5	2	9	6	5	3	2	1	3	4	4
110615	1	5	3	5	4	5	2	7	6	3	3	2	3	3	4	4
111333	0	3	3	7	4	6	2	9	4	5	3	2	3	3	4	4
111237	1	3	3	7	4	5	2	9	5	6	3	0	3	3	4	4
111941	1	3	4	7	4	5	2	9	4	5	3	2	3	3	4	4
111531	1	3	3	8	4	5	2	12	5	5	3	2	3	3	4	4
111738	1	3	3	4	4	5	2	8	7	6	3	3	3	3	4	4
111758	0	5	3	7	2	5	2	9	6	4	3	2	3	3	4	4
110580	0	5	3	6	4	5	2	9	5	5	3	2	3	2	4	4
110513	1	5	3	7	4	5	2	6	5	5	3	2	3	3	4	4
110618	1	3	3	7	4	5	3	9	6	5	3	2	3	3	4	4
111963	1	3	3	6	4	5	2	9	6	5	3	2	3	3	4	4
111684	0	2	3	6	4	5	2	9	5	5	3	2	3	3	4	4
111767	1	3	3	7	4	7	2	9	5	5	3	0	3	3	4	4
110408	1	3	3	6	3	4	2	10	5	5	3	2	3	3	3	4
111189	0	3	3	7	4	5	2	9	5	5	3	2	3	3	4	4
112240	1	3	1	1	4	5	1	9	5	5	3	2	2	3	4	4
112426	1	3	2	5	4	4	2	8	6	5	3	2	3	3	4	4
112264	0	3	3	7	4	5	2	9	6	5	3	2	3	3	4	4
112035	0	3	3	8	4	5	2	9	6	4	3	2	3	3	4	4
111945	0	3	1	7	4	5	2	10	5	5	3	2	3	3	4	4
112226	0	3	3	7	4	5	2	9	5	5	3	2	3	3	3	4
111725	1	4	3	7	4	5	2	6	6	6	1	2	3	3	4	4
111135	0	3	2	4	4	1	2	4	6	4	1	5	3	2	4	4
111604	1	3	2	1	4	1	2	9	6	5	3	2	3	3	4	4
112050	1	3	3	8	4	5	4	10	6	5	3	2	3	3	4	4
110505	1	3	3	9	4	6	2	9	4	5	3	2	3	1	4	4
110481	1	3	3	7	5	5	2	9	6	5	3	2	4	3	4	4
111269	1	5	3	7	4	5	2	9	3	4	3	2	3	3	4	4
111202	0	5	3	5	2	1	2	10	4	4	1	6	3	3	4	4
111298	0	3	3	7	5	5	2	2	6	5	3	2	3	3	4	4
110985	0	0	3	1	4	1	1	9	5	5	3	2	3	3	4	4
111538	1	3	3	7	4	5	2	9	4	5	3	2	3	3	4	4
111274	1	3	3	7	2	7	2	9	4	5	3	2	3	3	4	4
111848	1	3	3	7	4	5	2	9	4	4	3	2	3	2	4	4
111632	1	3	3	7	4	5	2	9	5	5	3	2	3	3	4	4
112797	0	1	2	6	1	1	2	9	5	4	1	5	1	2	4	4
86028	0	3	4	7	1	5	2	6	4	6	3	2	3	3	4	4
112231	0	3	3	7	3	4	3	9	4	5	3	2	3	3	4	4
112690	0	3	3	7	4	5	2	9	5	5	3	2	3	3	4	4
112837	0	3	3	7	4	4	4	10	4	5	3	2	3	3	4	4
112880	0	3	3	7	4	5	2	10	5	5	3	2	3	4	2	4
112915	0	4	2	5	2	3	2	8	3	4	1	2	1	2	3	4
112856	0	3	3	7	4	5	2	10	5	5	3	2	3	3	4	4
112068	0	1	3	7	4	5	2	8	6	5	3	2	3	3	4	4
113514	0	3	3	7	3	4	3	9	4	4	3	2	3	3	4	4
113519	0	3	3	7	4	5	2	9	5	5	3	2	3	3	4	4
111913	1	3	3	7	4	5	2	12	6	5	3	2	3	3	4	4
111886	0	3	2	5	4	4	2	8	5	5	3	2	3	3	4	4
112934	1	4	3	7	4	5	2	9	6	5	3	2	3	3	3	4
112317	1	3	3	2	3	5	1	9	6	5	3	5	3	3	4	4
112138	0	3	3	7	5	5	2	6	6	5	3	2	3	2	4	4
111888	0	3	3	7	4	5	2	9	5	5	3	0	3	3	4	4
112175	1	3	3	4	3	3	2	9	6	4	1	2	3	2	3	4
113674	1	3	3	7	4	5	2	9	6	5	3	2	3	3	4	4
113494	1	3	3	6	3	4	3	10	5	5	3	2	3	3	2	4
111853	0	3	3	7	4	5	2	9	5	5	3	0	3	3	4	4
112192	1	3	1	9	4	5	2	8	6	5	3	2	3	3	4	4
112888	0	3	3	7	4	5	2	9	5	5	3	2	2	3	4	4
90893	0	3	3	7	4	5	2	9	5	5	3	2	3	2	4	4
113264	1	3	3	7	4	5	2	9	5	5	3	2	3	3	4	4
112981	0	4	3	5	2	3	2	9	3	4	1	2	3	3	3	4
112780	0	3	3	7	4	7	2	9	6	5	3	2	3	3	4	4
113017	0	4	3	9	1	4	3	9	4	6	3	2	3	3	4	4
112988	1	3	3	7	4	5	2	5	6	5	3	2	3	3	4	4
113357	1	5	3	7	4	5	2	9	5	5	1	2	3	3	4	4
113388	0	3	3	6	3	4	3	6	4	5	3	2	3	3	4	4
113322	1	4	3	7	4	3	2	9	4	5	3	2	3	3	4	4
113516	1	3	3	7	4	5	2	9	6	5	3	2	3	3	4	4
113294	0	3	2	1	1	3	3	9	1	4	3	2	4	4	3	4
113404	0	3	4	5	3	3	2	8	4	5	1	2	3	3	3	4
113279	1	3	3	4	4	3	2	9	5	5	1	2	3	3	3	4
112479	0	3	3	7	4	5	2	9	5	5	3	2	3	3	4	4
112941	0	1	2	5	4	1	2	5	5	4	1	5	3	2	4	4
113349	1	3	3	7	4	5	2	9	5	5	3	2	3	3	4	4
112870	1	3	3	9	4	5	2	8	6	5	3	2	3	3	4	4
107443	1	3	3	7	4	5	2	9	5	5	3	0	3	3	4	4
113057	0	3	3	7	4	7	2	9	4	5	3	0	3	3	4	4
113093	0	3	2	4	4	4	4	9	5	5	1	2	4	3	4	4
113187	0	3	3	7	4	5	2	7	4	5	3	2	3	3	3	4
112794	1	3	3	7	4	5	2	9	6	5	3	2	3	3	4	4
113295	1	3	3	7	4	5	2	9	4	5	3	2	3	3	4	4
112321	1	3	3	7	4	5	2	9	6	5	3	2	3	3	4	4
112261	0	3	3	7	3	5	2	9	6	6	3	2	3	3	4	4
110598	0	3	3	7	3	4	3	9	4	4	3	2	3	3	4	4
110883	1	3	3	7	4	5	2	9	6	7	3	2	3	3	4	4
111342	1	3	3	7	2	5	2	7	6	5	3	2	3	3	3	4
111915	1	3	3	7	4	5	2	9	5	5	3	2	3	3	4	4
109693	1	3	2	7	4	5	2	10	6	5	1	2	3	3	4	4
111761	0	3	3	7	2	5	2	9	6	5	3	2	3	3	4	4
111973	1	3	4	5	2	3	2	12	4	4	1	2	3	2	3	4
56579	0	3	3	5	4	4	2	10	6	5	3	2	3	3	4	4
110846	0	3	3	7	4	5	2	9	4	5	3	0	3	3	4	4
110928	1	2	3	4	2	3	2	9	3	4	1	2	3	2	3	4
110660	0	3	3	7	4	5	2	8	6	5	3	2	3	3	4	4
110780	1	3	3	7	4	5	3	9	4	5	3	2	3	3	3	4
111331	1	4	3	7	4	5	2	10	6	5	3	2	3	2	4	4
112229	0	3	3	6	4	5	2	9	6	5	3	2	3	3	4	4
112982	0	3	3	7	4	5	2	10	6	5	3	2	3	3	4	4
112308	0	3	3	6	4	5	2	8	6	5	3	2	3	3	4	4
83099	1	3	3	7	4	5	2	6	6	5	3	2	3	3	4	4
110955	1	3	3	6	4	4	4	9	7	5	3	2	3	2	4	4
89953	1	4	3	6	1	4	2	9	6	6	3	2	3	3	4	4
112687	0	3	3	3	4	5	2	9	6	5	3	2	3	3	4	4
113099	0	3	3	7	5	5	2	9	6	5	3	2	3	3	4	4
113091	0	4	3	5	2	3	2	9	3	4	1	2	3	2	2	4
112939	0	3	3	7	3	5	2	8	6	4	3	2	3	3	4	4
110378	0	4	3	4	4	4	3	6	6	5	3	2	3	2	4	4
110429	1	3	3	7	4	5	2	9	5	5	3	0	3	3	4	4
110608	1	3	3	7	4	5	2	9	6	5	3	2	3	3	4	4
111152	1	3	4	8	4	5	2	9	6	4	3	2	3	3	4	4
111663	1	3	3	7	4	5	2	10	6	5	3	2	4	3	4	4
111267	1	3	2	7	4	3	2	9	6	5	3	2	3	3	4	4
111250	1	3	3	7	4	5	2	9	5	5	3	2	3	3	4	4
111491	1	3	1	7	4	5	2	9	5	5	3	2	3	3	4	4
111671	1	3	3	7	1	5	2	9	6	5	3	2	3	3	4	4
109286	1	3	3	7	4	5	2	9	6	5	3	2	3	3	4	4
81191	0	4	2	5	2	1	2	10	6	4	1	4	4	3	3	4
110365	0	3	3	7	4	5	2	8	6	5	3	2	3	3	4	4
111364	1	3	3	7	4	5	2	9	4	5	3	2	3	3	4	4
102863	1	3	3	5	4	5	2	9	6	5	3	2	3	2	4	4
110682	0	3	4	4	2	3	2	8	3	4	1	2	3	2	3	4
111549	0	3	2	7	4	4	4	9	5	5	3	2	3	3	4	4
111411	0	5	4	1	3	3	3	7	1	4	3	2	1	4	3	4
111128	1	3	3	4	4	5	2	9	6	5	3	2	3	3	4	4
111369	1	3	3	6	4	5	2	9	5	5	3	2	3	3	4	4
11064	0	3	2	4	2	3	2	8	2	4	1	2	2	2	3	2
110972	0	3	4	5	4	5	2	9	6	5	3	2	3	3	4	4
112605	0	3	3	7	4	4	4	8	7	5	3	2	3	3	4	4
111100	1	3	3	6	4	5	2	9	5	5	3	2	3	2	4	4
112436	0	4	4	7	4	5	2	7	6	5	3	2	3	3	4	4
110371	0	3	3	7	4	5	2	9	4	5	3	2	3	3	2	4
112742	0	3	4	7	4	5	2	9	5	5	3	2	3	3	4	4
110935	0	3	3	5	4	5	2	7	6	5	3	2	3	3	4	4
105714	0	4	3	7	4	5	2	9	6	5	3	2	3	3	4	4
112188	1	3	3	2	4	5	2	9	4	5	2	2	3	2	4	4
111782	0	3	3	7	4	5	2	9	6	5	3	2	3	2	5	4
111002	0	3	3	5	4	5	2	9	6	5	3	2	3	3	4	4
111227	1	3	4	7	4	5	2	9	5	5	3	2	3	3	4	4
112604	0	3	4	6	4	4	2	10	7	5	3	2	3	3	4	4
111661	0	4	3	7	4	4	2	7	5	5	3	2	2	3	4	4
110544	1	4	3	7	4	6	2	9	5	5	3	0	2	3	4	4
102288	0	3	3	5	5	5	2	9	6	5	3	2	3	3	4	4
110454	1	3	3	5	4	5	2	9	5	5	3	2	3	3	4	4
110792	0	3	3	7	4	5	2	9	5	5	3	2	3	4	4	4
106061	0	3	3	6	4	5	2	7	5	5	3	2	3	3	4	4
110743	0	3	3	7	4	6	2	8	5	5	1	2	3	3	3	5
111138	1	4	2	2	3	1	2	9	3	4	1	5	2	2	3	4
111685	1	3	3	7	4	5	2	8	6	5	3	2	3	3	4	4
112507	0	3	3	7	4	5	2	8	5	5	3	2	3	3	5	4
112415	0	3	3	7	4	5	2	9	6	5	3	2	3	3	4	4
112422	1	3	3	9	4	4	4	3	3	5	3	1	4	3	4	4
